# Supplementary material for: The Thiazole-5-Carboxamide GPS491 Inhibits HIV-1, Adenovirus, and Coronavirus Replication by Altering RNA Processing/Accumulation
Source: Viruses. 2021 Dec 30;14(1):60. doi: 10.3390/v14010060 (PMC8779516; doi:10.3390/v14010060)
Supplement: Supplementary file 1 [file viruses-14-00060-s001.zip]

Archive with 1 entries (1 files):
- viruses-1505198-supplementary.pdf
